# Supplementary material for: Semi-Synthetic Dihydrotestosterone Derivatives Modulate Inherent Multidrug Resistance and Sensitize Colon Cancer Cells to Chemotherapy
Source: Pharmaceutics. 2023 Feb 9;15(2):584. doi: 10.3390/pharmaceutics15020584 (PMC9966060; doi:10.3390/pharmaceutics15020584)
Supplement: Supplementary file 1 [file pharmaceutics-15-00584-s001.zip]

Archive with 1 entries (1 files):
- pharmaceutics-2115563-supplementary.pdf
